# Supplementary material for: Characterization of Extracellular Vesicles Secreted in Lentiviral Producing HEK293SF Cell Cultures
Source: Viruses. 2021 Apr 29;13(5):797. doi: 10.3390/v13050797 (PMC8145507; doi:10.3390/v13050797)
Supplement: Supplementary file 1 [file viruses-13-00797-s001.zip]

Archive with 1 entries (1 files):
- viruses-1181082-supplementary.pdf
